# Supplementary material for: Description of a new natural Sonneratia hybrid from Hainan Island, China
Source: PhytoKeys. 2020 Aug 3;154:1–9. doi: 10.3897/phytokeys.154.53223 (PMC7417295; doi:10.3897/phytokeys.154.53223)
Supplement: XML Treatment for S. × zhongcairongii [file phytokeys.154.53223-treatment1.xml]

<!DOCTYPE tp:taxon-treatment
  PUBLIC "-//TaxonX//DTD Taxonomic Treatment Publishing DTD v0 20100105//EN" "tax-treatment-NSO.dtd">
<tp:taxon-treatment xmlns:tp="http://www.plazi.org/taxpub"><tp:treatment-meta><kwd-group><label>Taxon classification</label><kwd><named-content xmlns:xlink="http://www.w3.org/1999/xlink" content-type="kingdom">Plantae</named-content></kwd><kwd><named-content xmlns:xlink="http://www.w3.org/1999/xlink" content-type="order">Ammonoidea</named-content></kwd><kwd><named-content xmlns:xlink="http://www.w3.org/1999/xlink" content-type="family">Hoplitidae</named-content></kwd></kwd-group><mixed-citation publication-type="journal"><person-group><name><surname>Zhong</surname><given-names>Cairong</given-names></name><name><surname>Li</surname><given-names>Donglin</given-names></name><name><surname>Zhang</surname><given-names>Ying</given-names></name></person-group><article-title>Description of a new natural <italic><tp:taxon-name><tp:taxon-name-part taxon-name-part-type="genus" reg="Sonneratia">Sonneratia</tp:taxon-name-part></tp:taxon-name></italic> hybrid from Hainan Island, China</article-title><source>PhytoKeys</source><day>03</day><month>8</month><year>2020</year><volume>154</volume><fpage>1</fpage><lpage>9</lpage><pub-id pub-id-type="doi">10.3897/phytokeys.154.53223</pub-id></mixed-citation></tp:treatment-meta><tp:nomenclature><tp:taxon-name><object-id xmlns:xlink="http://www.w3.org/1999/xlink" content-type="arpha" xlink:type="simple">9CE00772-8AAA-5387-BF07-A87DD0D9C2B3</object-id>
              <tp:taxon-name-part taxon-name-part-type="genus" reg="Sonneratia">S.</tp:taxon-name-part>
              <tp:taxon-name-part taxon-name-part-type="hybrid-sign">×</tp:taxon-name-part>
              <tp:taxon-name-part taxon-name-part-type="species" reg="zhongcairongii">zhongcairongii</tp:taxon-name-part>
            </tp:taxon-name><tp:taxon-authority>Y. S. Wang &amp; S. H. Shi</tp:taxon-authority><tp:taxon-status xmlns:xlink="http://www.w3.org/1999/xlink" xlink:type="simple">nothosp. nov.</tp:taxon-status><xref ref-type="fig" rid="F1">Figure 1</xref></tp:nomenclature><tp:treatment-sec sec-type="material" id="SECID0EHSAE"><title>Material.</title><p>Dongzhai Harbour, mangrove forest Hainan Island, China (Fig. <xref ref-type="fig" rid="F1">1A</xref>), <named-content xmlns:xlink="http://www.w3.org/1999/xlink" content-type="dwc:verbatimCoordinates" xlink:type="simple"><named-content content-type="geo-json" specific-use="{&#34;type&#34;:&#34;Point&#34;,&#34;coordinates&#34;:[110.580000,19.970000]}" id="NCID0EUSAE" xlink:type="simple">19°58'12"N, 110°34'48"E</named-content></named-content>, 13 June 2018, Cairong Zhong, No. Saa20180613-001 (Holotype: IBSC; Isotype: IBSC).</p></tp:treatment-sec><tp:treatment-sec sec-type="Morphological traits" id="SECID0EZSAE"><title>Morphological traits.</title><p>Trees, evergreen, 10–12 m tall, highly branched (Fig. <xref ref-type="fig" rid="F2">2A</xref>). Bark smooth or lightly fissured flaky, dark grey to pale fleshy green; stem base simple. Leaves simple, opposite, leaf blade leathery, glabrous, pale green, elliptical, 2–9 cm long,1–5 cm wide, apex obtuse, base acuminate, margin entire; petiole 0.3–1 cm; stipules absent. Inflorescence terminal or axillary, 1–3 or 1–5 flowered dichasia; flower bud ellipsoidal, 1.5–2.4 cm in length, 1–1.5 cm width, constricted medially, green, glossy, smooth, slightly angular; Calyx cup-shaped, lobes 4–6, wide ovate (0.8–1.2 cm long, 0.5–0.8 cm wide), apex acute, inner often fleshy green inside. Petals absent; stamens numerous along calyx, white, 1–1.5 cm in length; stigma peltate to 5 mm wide. Fruits not developed.</p><fig id="F2" position="float" orientation="portrait"><object-id xmlns:xlink="http://www.w3.org/1999/xlink" content-type="doi" xlink:type="simple">10.3897/phytokeys.154.53223.figure2</object-id><object-id xmlns:xlink="http://www.w3.org/1999/xlink" content-type="arpha" xlink:type="simple">E5633F65-8749-56D6-9503-8112A8C997FC</object-id><label>Figure 2.</label><caption><p>Comparison of the three taxa A <italic><tp:taxon-name><tp:taxon-name-part taxon-name-part-type="genus" reg="Sonneratia">S.</tp:taxon-name-part> <tp:taxon-name-part taxon-name-part-type="species" reg="apetala">apetala</tp:taxon-name-part></tp:taxon-name></italic> B <tp:taxon-name><tp:taxon-name-part taxon-name-part-type="genus" reg="Sonneratia">S.</tp:taxon-name-part> <tp:taxon-name-part taxon-name-part-type="hybrid-sign">×</tp:taxon-name-part> <tp:taxon-name-part taxon-name-part-type="species" reg="zhongcairongii">zhongcairongii</tp:taxon-name-part></tp:taxon-name> C <italic><tp:taxon-name><tp:taxon-name-part taxon-name-part-type="genus" reg="Sonneratia">S.</tp:taxon-name-part> <tp:taxon-name-part taxon-name-part-type="species" reg="alba">alba</tp:taxon-name-part></tp:taxon-name></italic><bold>1</bold> leaves, <bold>2</bold> branches, <bold>3</bold> flowers.</p></caption><graphic xmlns:xlink="http://www.w3.org/1999/xlink" xlink:href="phytokeys-154-001-g002.jpg" position="float" orientation="portrait" xlink:type="simple" id="oo_438198.jpg"><uri content-type="original_file" xlink:type="simple">https://binary.pensoft.net/fig/438198</uri></graphic></fig></tp:treatment-sec><tp:treatment-sec sec-type="distribution" id="SECID0EZUAE"><title>Distribution.</title><p>The hybrid is currently found only in Dongzhai Harbour within an area of 48 m<sup>2</sup>, mangrove forest, Hainan Island, China.</p></tp:treatment-sec><tp:treatment-sec sec-type="habitat" id="SECID0EBVAE"><title>Habitat and ecology.</title><p>The hybrid grows in a mangrove forest.</p></tp:treatment-sec><tp:treatment-sec sec-type="phenology" id="SECID0EGVAE"><title>Phenology.</title><p>The new hybrid flowered from the beginning of March to the end of October.</p></tp:treatment-sec><tp:treatment-sec sec-type="conservation status" id="SECID0ELVAE"><title>Conservation status.</title><p>The new hybrid <tp:taxon-name><tp:taxon-name-part taxon-name-part-type="genus" reg="Sonneratia">S.</tp:taxon-name-part> <tp:taxon-name-part taxon-name-part-type="hybrid-sign">×</tp:taxon-name-part> <tp:taxon-name-part taxon-name-part-type="species" reg="zhongcairongii">zhongcairongii</tp:taxon-name-part></tp:taxon-name> was collected only from the mangrove forest in Dongzhai Harbour. At this site, only two individuals were observed.</p></tp:treatment-sec><tp:treatment-sec><!--Section generated to contain objects referenced in tp:taxon-treatment.--><fig id="F1" position="float" orientation="portrait"><object-id xmlns:xlink="http://www.w3.org/1999/xlink" content-type="doi" xlink:type="simple">10.3897/phytokeys.154.53223.figure1</object-id><object-id xmlns:xlink="http://www.w3.org/1999/xlink" content-type="arpha" xlink:type="simple">CDA6B271-652D-5DFB-881F-76CF78872DED</object-id><label>Figure 1.</label><caption><p>Morphology of <tp:taxon-name><tp:taxon-name-part taxon-name-part-type="genus" reg="Sonneratia">S.</tp:taxon-name-part> <tp:taxon-name-part taxon-name-part-type="hybrid-sign">×</tp:taxon-name-part> <tp:taxon-name-part taxon-name-part-type="species" reg="zhongcairongii">zhongcairongii</tp:taxon-name-part></tp:taxon-name>. <bold>A</bold> Habitat <bold>B</bold> stem with aerial root <bold>C</bold> bark <bold>D</bold> branches <bold>E</bold> leaf branch end with flowers <bold>F</bold> leaves <bold>G</bold> inflorescence <bold>H</bold> minute bract at a dichotomous inflorescence branch <bold>I</bold> flower <bold>J–L</bold>. Dissection of the flower (<bold>J</bold>), pistil (<bold>K</bold>) and stamens (<bold>L</bold>).</p></caption><graphic xmlns:xlink="http://www.w3.org/1999/xlink" xlink:href="phytokeys-154-001-g001.jpg" position="float" orientation="portrait" xlink:type="simple" id="oo_438197.jpg"><uri content-type="original_file" xlink:type="simple">https://binary.pensoft.net/fig/438197</uri></graphic></fig></tp:treatment-sec></tp:taxon-treatment>
